# Supplementary material for: Evaluation of whole-genome enrichment and sequencing of T. pallidum from FFPE samples after 75 years
Source: iScience. 2023 Dec 8;27(1):108651. doi: 10.1016/j.isci.2023.108651 (PMC10753063; doi:10.1016/j.isci.2023.108651)
Supplement: Table S1. Details of each case related to Table 1 [file mmc2.xlsx]

## Sheet: Sheet1
Case number	Year	Age at death	Sex	Fixation	Diagnosis	Number of FFPE blocks
6709	1947	6 weeks	F	Bouin	Congenital syphilis	19
6710	1947	2 months	F	Bouin	Congenital syphilis	11
6715	1947	9 days	M	Formalin	Congenital syphilis	13
7709	1951	58 years	M	Bouin	Syphilitic endocarditis	5
7767	1952	43 years	M	Formalin	Syphilitic aortitis	5
7773	1950	50 years	M	Formalin	Scarring syphilitic aortitis	7
7781	1952	52 years	M	Formalin	Scarring syphilitic aortitis	3
7828	1951	65 years	M	Formalin	Florid syphilitic aortitis	3
7840	1952	23 years	M	Formalin	Congenital syphilis?	6
8237	1953	57 years	M	Bouin	Syphilitic aortitis	5
8543	1955	65 years	M	Formalin	Syphilitic aortitis	3
9218	1955	65 years	F	Bouin	Syphilitic hepatitis	3
9754	1956	61 years	F	Formalin	Syphilitic aortitis	11
9904	1956	39 years	M	Formalin	Syphilitic aortitis	9
9905	1956	82 years	M	Formalin	Scarring syphilitic aortitis	9
10176	1957	62 years	M	Bouin	Syphilitic aortitis?	8
10441	1957	70 years	F	Formalin	Syphilitic atherosclerosis	5
10951	1958	61 years	F	Formalin	Syphilitic aortitis	16
12261	1960	67 years	F	Formalin	Syphilitic aortitis	13
12323	1960	57 years	F	Bouin	Syphilitic aortitis	11
12435	1960	6 weeks	M	Bouin	Congenital syphilis	19
13173	1960	59 years	F	Formalin	Syphilitic aortitis	3
13491	1961	76 years	M	Formalin	Syphilitic aortitis	6
13503	1961	41 years	M	Formalin	Tuberculosis or syphilis	9
13577	1961	50 years	F	Formalin	Syphilis	5
14939	1962	55 years	M	Formalin	Syphilis?	6
15092	1962	70 years	F	Formalin	Syphilitic aortitis	6
15421	1962	68 years	M	Formalin	Syphilitic aortitis	9
6721 (-)	1947	41 years	M	Formalin	Bronchopneumonia	1
6742 (-)	1947	2 weeks	F	Formalin	Haemolytic sepsis	8
7763 (-)	1962	5 months	F	Formalin	Cirrhosis of the liver	7
Table 1 - Sampled cases
F: Female; M: Male
