# Supplementary material for: Evaluation of whole-genome enrichment and sequencing of T. pallidum from FFPE samples after 75 years
Source: iScience. 2023 Dec 8;27(1):108651. doi: 10.1016/j.isci.2023.108651 (PMC10753063; doi:10.1016/j.isci.2023.108651)
Supplement: Table S2. Metadata used for the phylogeny related to Figure 2 [file mmc3.xlsx]

## Sheet: Table S1 - Phylogeny metadata
GenBank ID	Sous-espèce	Cluster	Souche	Publication	DOI	Region	Pays	Continent	Année prélèvement	A2058G	A2059G
CP010558.1	pallidum	Nichols	Chicago Population	-	-	Chicago	USA	Amérique du Nord	1951	A	A
CP032623.1	pallidum	Nichols	Haiti B	-	-	Cote-de-fer	Haïti	Amérique du Nord	1951	A	A
CP024750.1	pertenue	pertenue	CDC-1	-	-	Densuso	Ghana	Afrique	1980	A	A
CP010560.1	pallidum	Nichols	Nichols Houston clone E	-	-	Houston	USA	Amérique du Nord	1912	A	A
CP010561.1	pallidum	Nichols	Nichols Houston clone J	-	-	Houston	USA	Amérique du Nord	1912	A	A
CP010422.1	pallidum	Nichols	Seattle Nichols	-	-	Seattle	USA	Amérique du Nord	1912	A	A
CP010562.1	pallidum	SS14	UW074B	Beale_2019	10.1038/s41467-019-11216-7	Seattle	USA	Amérique du Nord	2004	G (resistant)	A
CP010563.1	pallidum	Nichols	UW189B	Beale_2019	10.1038/s41467-019-11216-7	Seattle	USA	Amérique du Nord	2004	G (resistant)	A
CP010564.1	pallidum	SS14	UW228B	Beale_2019	10.1038/s41467-019-11216-7	Seattle	USA	Amérique du Nord	2004	A	G (resistant)
CP010565.1	pallidum	SS14	UW254B	Beale_2019	10.1038/s41467-019-11216-7	Seattle	USA	Amérique du Nord	2004	A	A
CP010566.1	pallidum	SS14	UW391B	Beale_2019	10.1038/s41467-019-11216-7	Seattle	USA	Amérique du Nord	2005	G (resistant)	A
CP045004.1	pallidum		UW-148B2	Addetia_2020	10.1371/journal.pntd.0007921	Seattle	USA	Amérique du Nord	2009	G (resistant)	A
CP045005.1	pallidum	SS14	UW-148B	Addetia_2020	10.1371/journal.pntd.0007921	Seattle	USA	Amérique du Nord	2003	G (resistant)	A
CP002375.1	pertenue	pertenue	CDC2	Čejková_2012	10.1371/journal.pntd.0001471	Akorabo	Ghana	Afrique	1980	A	A
CP002376.1	pertenue	pertenue	Gauthier	Čejková_2012	10.1371/journal.pntd.0001471	Brazzaville	Congo	Afrique	1960	A	A
CP002374.1	pertenue	pertenue	SamoaD	Čejková_2012	10.1371/journal.pntd.0001471	Western Samoa	Polynésie	Océanie	1953	A	A
CP051885.1	pallidum	SS14	SMUTp_01	Chen_2020	10.1093/infdis/jiaa449	Guangzhou	Chine	Asie	2018	-	-
CP051886.1	pallidum	SS14	SMUTp_02	Chen_2020	10.1093/infdis/jiaa449	Guangzhou	Chine	Asie	2017	-	-
CP051887.1	pallidum	SS14	SMUTp_04	Chen_2020	10.1093/infdis/jiaa449	Guangzhou	Chine	Asie	2018	-	-
CP051890.1	pallidum	Nichols	SMUTp_07	Chen_2020	10.1093/infdis/jiaa449	Guangzhou	Chine	Asie	2018	-	-
CP001752.1	pallidum	Nichols	Chicago	Giacani_2010	10.1128/JB.00159-10	Chicago	USA	Amérique du Nord	1951	A	A
CP003679.1	pallidum	Nichols	Sea 81-4	Giacani_2014	10.1128/genomeA.00333-14	Seattle	USA	Amérique du Nord	1980	A	A
CP028438.1	pallidum	SS14	UZ1974	Grillová_2018	10.1371/journal.pone.0202619	République tchèque	République tchèque	Europe	2014	G (resistant)	A
CP035104.1	pallidum	SS14	Grady	Grillová_2019	10.3389/fmicb.2019.01691	Atlanta	USA	Amérique du Nord	1980	A	A
CP034918.1	pallidum	Nichols	CW65	Grillová_2019	10.3389/fmicb.2019.01691	Australie	Australie	Océanie	2014	A	A
CP034917.1	pallidum	Nichols	CW83	Grillová_2019	10.3389/fmicb.2019.01691	Cuba	Cuba	Amérique du Nord	2015	A	A
CP034920.1	pallidum	SS14	CW56	Grillová_2019	10.3389/fmicb.2019.01691	Cuba	Cuba	Amérique du Nord	2013	G (resistant)	A
CP034972.1	pallidum	Nichols	CW82	Grillová_2019	10.3389/fmicb.2019.01691	Cuba	Cuba	Amérique du Nord	2016	A	A
CP034913.1	pallidum	SS14	CW87	Grillová_2019	10.3389/fmicb.2019.01691	France	France	Europe	2016	G (resistant)	A
CP034914.1	pallidum	Nichols	CW86	Grillová_2019	10.3389/fmicb.2019.01691	France	France	Europe	2013	A	A
CP034915.1	pallidum	SS14	CW85	Grillová_2019	10.3389/fmicb.2019.01691	France	France	Europe	2016	G (resistant)	A
CP034916.1	pallidum	SS14	CW84	Grillová_2019	10.3389/fmicb.2019.01691	France	France	Europe	2015	G (resistant)	A
CP034919.1	pallidum	Nichols	CW59	Grillová_2019	10.3389/fmicb.2019.01691	France	France	Europe	2012	A	A
CP035193.1	pallidum	SS14	Philadelphia 1	Grillová_2019	10.3389/fmicb.2019.01691	Philadelphie	USA	Amérique du Nord	1988	A	A
CP034912.1	pallidum	SS14	CW88	Grillová_2019	10.3389/fmicb.2019.01691	République tchèque	République tchèque	Europe	2017	G (resistant)	A
CP034921.1	pallidum	SS14	CW30	Grillová_2019	10.3389/fmicb.2019.01691	République tchèque	République tchèque	Europe	2014	A	A
CP040555.1	pallidum	SS14	X-4	Liu_2019	10.1101/2019.12.16.877886	Xiamen	Chine	Asie	2017	G (resistant)	A
CP032303.1	endemicum	endemicum	Iraq B	Mikalová_2020	10.1371/journal.pone.0230926	Iraq	Iraq	Asie	1951	A	A
CP003064.1	pallidum	SS14	Mexico A	Pětrošová_2012	10.1371/journal.pntd.0001832	Mexique	Mexique	Amérique du Nord	1953	A	A
CP004011.1	pallidum	SS14	SS14_v2	Pětrošová_2013	10.1371/journal.pone.0074319	Atlanta	USA	Amérique du Nord	1977	G (resistant)	A
CP004010.2	pallidum	Nichols	Nichols_v2	Pětrošová_2013	10.1371/journal.pone.0074319	Washington DC	USA	Amérique du Nord	1912	A	A
CP016045.1	pallidum	SS14	PT_SIF0697	Pinto_2016	10.1038/nmicrobiol.2016.190	Lisbonne	Portugal	Europe	2009	A	A
CP016046.1	pallidum	SS14	PT_SIF0751	Pinto_2016	10.1038/nmicrobiol.2016.190	Lisbonne	Portugal	Europe	2009	G (resistant)	A
CP016047.1	pallidum	SS14	PT_SIF0857	Pinto_2016	10.1038/nmicrobiol.2016.190	Lisbonne	Portugal	Europe	2010	A	A
CP016048.1	pallidum	SS14	PT_SIF0877_3	Pinto_2016	10.1038/nmicrobiol.2016.190	Lisbonne	Portugal	Europe	2010	G (resistant)	A
CP016049.1	pallidum	SS14	PT_SIF0908	Pinto_2016	10.1038/nmicrobiol.2016.190	Lisbonne	Portugal	Europe	2010	G (resistant)	A
CP016050.1	pallidum	SS14	PT_SIF0954	Pinto_2016	10.1038/nmicrobiol.2016.190	Lisbonne	Portugal	Europe	2010	G (resistant)	A
CP016051.1	pallidum	SS14	PT_SIF1002	Pinto_2016	10.1038/nmicrobiol.2016.190	Lisbonne	Portugal	Europe	2011	G (resistant)	A
CP016052.1	pallidum	SS14	PT_SIF1020	Pinto_2016	10.1038/nmicrobiol.2016.190	Lisbonne	Portugal	Europe	2011	G (resistant)	A
CP016053.1	pallidum	SS14	PT_SIF1063	Pinto_2016	10.1038/nmicrobiol.2016.190	Lisbonne	Portugal	Europe	2012	A	A
CP016054.1	pallidum	SS14	PT_SIF1127	Pinto_2016	10.1038/nmicrobiol.2016.190	Lisbonne	Portugal	Europe	2013	G (resistant)	A
CP016055.1	pallidum	SS14	PT_SIF1135	Pinto_2016	10.1038/nmicrobiol.2016.190	Lisbonne	Portugal	Europe	2013	G (resistant)	A
CP016056.1	pallidum	SS14	PT_SIF1140	Pinto_2016	10.1038/nmicrobiol.2016.190	Lisbonne	Portugal	Europe	2013	A	A
CP016057.1	pallidum	SS14	PT_SIF1142	Pinto_2016	10.1038/nmicrobiol.2016.190	Lisbonne	Portugal	Europe	2013	G (resistant)	A
CP016058.1	pallidum	SS14	PT_SIF1156	Pinto_2016	10.1038/nmicrobiol.2016.190	Lisbonne	Portugal	Europe	2013	A	A
CP016059.1	pallidum	SS14	PT_SIF1167	Pinto_2016	10.1038/nmicrobiol.2016.190	Lisbonne	Portugal	Europe	2013	A	A
CP016060.1	pallidum	SS14	PT_SIF1183	Pinto_2016	10.1038/nmicrobiol.2016.190	Lisbonne	Portugal	Europe	2013	G (resistant)	A
CP016061.1	pallidum	SS14	PT_SIF1196	Pinto_2016	10.1038/nmicrobiol.2016.190	Lisbonne	Portugal	Europe	2013	G (resistant)	A
CP016062.1	pallidum	SS14	PT_SIF1200	Pinto_2016	10.1038/nmicrobiol.2016.190	Lisbonne	Portugal	Europe	2013	G (resistant)	A
CP016063.1	pallidum	SS14	PT_SIF1242	Pinto_2016	10.1038/nmicrobiol.2016.190	Lisbonne	Portugal	Europe	2014	G (resistant)	A
CP016064.1	pallidum	SS14	PT_SIF1252	Pinto_2016	10.1038/nmicrobiol.2016.190	Lisbonne	Portugal	Europe	2014	G (resistant)	A
CP016065.1	pallidum	SS14	PT_SIF1261	Pinto_2016	10.1038/nmicrobiol.2016.190	Lisbonne	Portugal	Europe	2014	G (resistant)	A
CP016066.1	pallidum	SS14	PT_SIF1278	Pinto_2016	10.1038/nmicrobiol.2016.190	Lisbonne	Portugal	Europe	2014	G (resistant)	A
CP016067.1	pallidum	SS14	PT_SIF1280	Pinto_2016	10.1038/nmicrobiol.2016.190	Lisbonne	Portugal	Europe	2014	G (resistant)	A
CP016068.1	pallidum	SS14	PT_SIF1299	Pinto_2016	10.1038/nmicrobiol.2016.190	Lisbonne	Portugal	Europe	2014	G (resistant)	A
CP016069.1	pallidum	SS14	PT_SIF1348	Pinto_2016	10.1038/nmicrobiol.2016.190	Lisbonne	Portugal	Europe	2014	G (resistant)	A
CP020365.1	pertenue	pertenue	Ghana-051	Strouhal_2017	10.1371/journal.pntd.0005894	Ghana	Ghana	Afrique	1988	A	A
CP020366.1	pertenue	pertenue	CDC 2575	Strouhal_2017	10.1371/journal.pntd.0005894	Ghana	Ghana	Afrique	1980	A	A
CP024088.1	pertenue	pertenue	Kampung Dalan K363	Strouhal_2018	10.1371/journal.pntd.0006867	Sumatra	Indonésie	Océanie	1990	A	A
CP024089.1	pertenue	pertenue	Sei Geringging K403	Strouhal_2018	10.1371/journal.pntd.0006867	Sumatra	Indonésie	Océanie	1990	A	A
CP003115.1	pallidum	Nichols	DAL-1	Zobaníková_2012	10.4056/sigs.2615838	USA	USA	Amérique du Nord	1991	A	A
CP003902.1	pertenue	pertenue	Fribourg-Blanc	Zobaníková_2013a	10.1371/journal.pntd.0002172	West Africa	West Africa	Afrique	1966	A	A
CP007548.1	endemicum	endemicum	Bosnia A	Zobaníková_2013b	10.1371/journal.pntd.0003261	Bosnie	Bosnie	Europe	1950	A	A
CP073574.2	pallidum	SS14	China11	Lieberman_2021	10.1371/journal.pntd.0010063	-	China	Asia	2018	G (resistant)	A
CP073573.2	pallidum	SS14	China23	Lieberman_2021	10.1371/journal.pntd.0010063	-	China	Asia	2018	G (resistant)	A
CP073572.2	pallidum	SS14	China30	Lieberman_2021	10.1371/journal.pntd.0010063	-	China	Asia	2018	G (resistant)	A
CP073571.2	pallidum	SS14	China31	Lieberman_2021	10.1371/journal.pntd.0010063	-	China	Asia	2018	G (resistant)	A
CP073570.2	pallidum	SS14	China42	Lieberman_2021	10.1371/journal.pntd.0010063	-	China	Asia	2018	G (resistant)	A
CP073569.2	pallidum	SS14	China44	Lieberman_2021	10.1371/journal.pntd.0010063	-	China	Asia	2018	G (resistant)	A
CP073568.2	pallidum	SS14	China47	Lieberman_2021	10.1371/journal.pntd.0010063	-	China	Asia	2018	G (resistant)	A
CP073567.2	pallidum	SS14	China48	Lieberman_2021	10.1371/journal.pntd.0010063	-	China	Asia	2018	G (resistant)	A
CP073566.1	pallidum	SS14	Dublin21Be	Lieberman_2021	10.1371/journal.pntd.0010063	-	Ireland	Europe	2002	G (resistant)	A
CP073565.2	pallidum	SS14	Dublin24B	Lieberman_2021	10.1371/journal.pntd.0010063	-	Ireland	Europe	2002	G (resistant)	A
CP073564.2	pallidum	SS14	Dublin37B	Lieberman_2021	10.1371/journal.pntd.0010063	-	Ireland	Europe	2002	G (resistant)	A
CP073563.2	pallidum	SS14	Dublin41B	Lieberman_2021	10.1371/journal.pntd.0010063	-	Ireland	Europe	2002	G (resistant)	A
CP073562.2	pallidum	SS14	Dublin46B	Lieberman_2021	10.1371/journal.pntd.0010063	-	Ireland	Europe	2002	G (resistant)	A
CP073561.2	pallidum	SS14	Dublin50B	Lieberman_2021	10.1371/journal.pntd.0010063	-	Ireland	Europe	2002	G (resistant)	A
CP073560.2	pallidum	SS14	Dublin52B	Lieberman_2021	10.1371/journal.pntd.0010063	-	Ireland	Europe	2002	G (resistant)	A
CP073559.2	pallidum	SS14	Dublin54B	Lieberman_2021	10.1371/journal.pntd.0010063	-	Ireland	Europe	2002	G (resistant)	A
CP073558.2	pallidum	SS14	Dublin55B	Lieberman_2021	10.1371/journal.pntd.0010063	-	Ireland	Europe	2002	G (resistant)	A
CP073557.2	pallidum	SS14	Dublin57B	Lieberman_2021	10.1371/journal.pntd.0010063	-	Ireland	Europe	2002	A	A
CP073556.2	pallidum	SS14	Dublin58B	Lieberman_2021	10.1371/journal.pntd.0010063	-	Ireland	Europe	2002	G (resistant)	A
CP073576.2	Pallidum	Nichols	Italy17LGMi	Lieberman_2021	10.1371/journal.pntd.0010063	-	Italy	Europe	2017	G (resistant)	A
CP073555.2	Pallidum	SS14	Italy7CGx	Lieberman_2021	10.1371/journal.pntd.0010063	-	Italy	Europe	2017	G (resistant)	A
CP073554.2	Pallidum	SS14	Italy8PLe	Lieberman_2021	10.1371/journal.pntd.0010063	-	Italy	Europe	2017	G (resistant)	A
CP073553.2	Pallidum	Nichols	ItalyAS14	Lieberman_2021	10.1371/journal.pntd.0010063	-	Italy	Europe	2017	A	A
CP073552.2	Pallidum	SS14	ItalyAS15	Lieberman_2021	10.1371/journal.pntd.0010063	-	Italy	Europe	2017	G (resistant)	A
CP073551.2	Pallidum	SS14	ItalyAS23	Lieberman_2021	10.1371/journal.pntd.0010063	-	Italy	Europe	2017	G (resistant)	A
CP073550.2	Pallidum	SS14	ItalyGE4b	Lieberman_2021	10.1371/journal.pntd.0010063	-	Italy	Europe	2017	G (resistant)	A
CP073549.2	Pallidum	SS14	ItalyGE5a	Lieberman_2021	10.1371/journal.pntd.0010063	-	Italy	Europe	2017	G (resistant)	A
CP073548.2	Pallidum	SS14	ItalyGE5b	Lieberman_2021	10.1371/journal.pntd.0010063	-	Italy	Europe	2017	G (resistant)	A
CP073547.2	Pallidum	SS14	ItalyGE6	Lieberman_2021	10.1371/journal.pntd.0010063	-	Italy	Europe	2017	G (resistant)	A
CP073546.2	Pallidum	SS14	Japan287e	Lieberman_2021	10.1371/journal.pntd.0010063	-	Japan	Asia	2019	G (resistant)	A
CP073545.2	Pallidum	SS14	Japan288	Lieberman_2021	10.1371/journal.pntd.0010063	-	Japan	Asia	2019	G (resistant)	A
CP073544.2	Pallidum	SS14	Japan290	Lieberman_2021	10.1371/journal.pntd.0010063	-	Japan	Asia	2019	G (resistant)	A
CP073543.2	Pallidum	SS14	Japan291x	Lieberman_2021	10.1371/journal.pntd.0010063	-	Japan	Asia	2019	G (resistant)	A
CP073542.2	Pallidum	SS14	Japan294x	Lieberman_2021	10.1371/journal.pntd.0010063	-	Japan	Asia	2019	G (resistant)	A
CP073541.2	Pallidum	SS14	Japan295x	Lieberman_2021	10.1371/journal.pntd.0010063	-	Japan	Asia	2019	G (resistant)	A
CP073540.2	Pallidum	SS14	Japan298x	Lieberman_2021	10.1371/journal.pntd.0010063	-	Japan	Asia	2019	G (resistant)	A
CP073539.2	Pallidum	SS14	Japan300	Lieberman_2021	10.1371/journal.pntd.0010063	-	Japan	Asia	2019	G (resistant)	A
CP073538.2	Pallidum	SS14	Japan301	Lieberman_2021	10.1371/journal.pntd.0010063	-	Japan	Asia	2019	G (resistant)	A
CP073537.2	Pallidum	SS14	Japan302x	Lieberman_2021	10.1371/journal.pntd.0010063	-	Japan	Asia	2019	G (resistant)	A
CP073536.2	Pallidum	Nichols	Japan303	Lieberman_2021	10.1371/journal.pntd.0010063	-	Japan	Asia	2019	G (resistant)	A
CP073535.2	Pallidum	SS14	Japan305	Lieberman_2021	10.1371/journal.pntd.0010063	-	Japan	Asia	2019	G (resistant)	A
CP073534.1	Pallidum	SS14	Japan306	Lieberman_2021	10.1371/journal.pntd.0010063	-	Japan	Asia	2019	A	A
CP073533.2	Pallidum	SS14	Japan307	Lieberman_2021	10.1371/journal.pntd.0010063	-	Japan	Asia	2019	G (resistant)	A
CP073532.2	Pallidum	SS14	Japan308	Lieberman_2021	10.1371/journal.pntd.0010063	-	Japan	Asia	2019	G (resistant)	A
CP073575.2	Pallidum	SS14	Japan309x	Lieberman_2021	10.1371/journal.pntd.0010063	-	Japan	Asia	2019	G (resistant)	A
CP073531.2	Pallidum	SS14	Japan311	Lieberman_2021	10.1371/journal.pntd.0010063	-	Japan	Asia	2019	G (resistant)	A
CP073530.2	Pallidum	SS14	Japan312xe	Lieberman_2021	10.1371/journal.pntd.0010063	-	Japan	Asia	2019	G (resistant)	A
CP073529.2	Pallidum	SS14	Japan313x	Lieberman_2021	10.1371/journal.pntd.0010063	-	Japan	Asia	2019	G (resistant)	A
CP073528.2	Pallidum	SS14	Japan314	Lieberman_2021	10.1371/journal.pntd.0010063	-	Japan	Asia	2019	G (resistant)	A
CP073527.2	Pallidum	SS14	Japan316x	Lieberman_2021	10.1371/journal.pntd.0010063	-	Japan	Asia	2019	G (resistant)	A
CP073526.2	Pallidum	Nichols	Japan317xi	Lieberman_2021	10.1371/journal.pntd.0010063	-	Japan	Asia	2019	G (resistant)	A
CP073525.2	Pallidum	SS14	Japan318	Lieberman_2021	10.1371/journal.pntd.0010063	-	Japan	Asia	2019	G (resistant)	A
CP073524.2	Pallidum	SS14	Japan319	Lieberman_2021	10.1371/journal.pntd.0010063	-	Japan	Asia	2019	G (resistant)	A
CP073523.1	endemicum	non-TPA	Japan320e	Lieberman_2021	10.1371/journal.pntd.0010063	-	Japan	Asia	2019	G (resistant)	A
CP073522.1	endemicum	non-TPA	Japan322e	Lieberman_2021	10.1371/journal.pntd.0010063	-	Japan	Asia	2019	G (resistant)	A
CP073521.2	Pallidum	SS14	Japan323x	Lieberman_2021	10.1371/journal.pntd.0010063	-	Japan	Asia	2019	G (resistant)	A
CP073520.2	Pallidum	SS14	Japan324x	Lieberman_2021	10.1371/journal.pntd.0010063	-	Japan	Asia	2019	G (resistant)	A
CP073519.2	Pallidum	SS14	Japan325xe	Lieberman_2021	10.1371/journal.pntd.0010063	-	Japan	Asia	2019	G (resistant)	A
CP073518.1	endemicum	non-TPA	Japan326e	Lieberman_2021	10.1371/journal.pntd.0010063	-	Japan	Asia	2019	G (resistant)	A
CP073517.1	Pallidum	SS14	Japan328x	Lieberman_2021	10.1371/journal.pntd.0010063	-	Japan	Asia	2019	A	A
CP073516.2	Pallidum	SS14	Japan329	Lieberman_2021	10.1371/journal.pntd.0010063	-	Japan	Asia	2019	G (resistant)	A
CP073515.2	Pallidum	SS14	Japan331	Lieberman_2021	10.1371/journal.pntd.0010063	-	Japan	Asia	2019	G (resistant)	A
CP073514.2	Pallidum	SS14	Japan332	Lieberman_2021	10.1371/journal.pntd.0010063	-	Japan	Asia	2019	G (resistant)	A
CP073513.2	Pallidum	SS14	Japan337	Lieberman_2021	10.1371/journal.pntd.0010063	-	Japan	Asia	2019	G (resistant)	A
CP073512.2	Pallidum	Nichols	Japan338xei	Lieberman_2021	10.1371/journal.pntd.0010063	-	Japan	Asia	2019	G (resistant)	A
CP073511.2	Pallidum	SS14	Japan339	Lieberman_2021	10.1371/journal.pntd.0010063	-	Japan	Asia	2019	G (resistant)	A
CP073510.2	Pallidum	SS14	Japan342e	Lieberman_2021	10.1371/journal.pntd.0010063	-	Japan	Asia	2019	G (resistant)	A
CP073509.2	Pallidum	SS14	Japan343	Lieberman_2021	10.1371/journal.pntd.0010063	-	Japan	Asia	2019	G (resistant)	A
CP073508.2	Pallidum	SS14	Japan344e	Lieberman_2021	10.1371/journal.pntd.0010063	-	Japan	Asia	2019	G (resistant)	A
CP073507.2	Pallidum	SS14	Japan345	Lieberman_2021	10.1371/journal.pntd.0010063	-	Japan	Asia	2019	G (resistant)	A
CP073506.1	endemicum	non-TPA	Japan346e	Lieberman_2021	10.1371/journal.pntd.0010063	-	Japan	Asia	2019	G (resistant)	A
CP073505.1	Pallidum	SS14	Japan348	Lieberman_2021	10.1371/journal.pntd.0010063	-	Japan	Asia	2019	A	A
CP073504.2	Pallidum	SS14	Japan349	Lieberman_2021	10.1371/journal.pntd.0010063	-	Japan	Asia	2019	G (resistant)	A
CP073503.2	Pallidum	SS14	Japan351	Lieberman_2021	10.1371/journal.pntd.0010063	-	Japan	Asia	2019	G (resistant)	A
CP073502.2	Pallidum	SS14	Japan352xe	Lieberman_2021	10.1371/journal.pntd.0010063	-	Japan	Asia	2019	G (resistant)	A
CP073501.2	Pallidum	SS14	Japan354x	Lieberman_2021	10.1371/journal.pntd.0010063	-	Japan	Asia	2019	G (resistant)	A
CP073500.2	Pallidum	SS14	Japan355	Lieberman_2021	10.1371/journal.pntd.0010063	-	Japan	Asia	2019	G (resistant)	A
CP073499.2	Pallidum	SS14	Japan356	Lieberman_2021	10.1371/journal.pntd.0010063	-	Japan	Asia	2019	G (resistant)	A
CP073498.2	Pallidum	SS14	Japan357	Lieberman_2021	10.1371/journal.pntd.0010063	-	Japan	Asia	2019	G (resistant)	A
CP073497.2	Pallidum	SS14	Japan358	Lieberman_2021	10.1371/journal.pntd.0010063	-	Japan	Asia	2020	G (resistant)	A
CP073496.2	Pallidum	SS14	Japan360x	Lieberman_2021	10.1371/journal.pntd.0010063	-	Japan	Asia	2020	G (resistant)	A
CP073495.2	Pallidum	SS14	Japan361	Lieberman_2021	10.1371/journal.pntd.0010063	-	Japan	Asia	2020	G (resistant)	A
CP073494.2	Pallidum	SS14	Japan362x	Lieberman_2021	10.1371/journal.pntd.0010063	-	Japan	Asia	2020	G (resistant)	A
CP073493.2	Pallidum	SS14	Japan364	Lieberman_2021	10.1371/journal.pntd.0010063	-	Japan	Asia	2020	G (resistant)	A
CP073492.2	Pallidum	SS14	Japan365x	Lieberman_2021	10.1371/journal.pntd.0010063	-	Japan	Asia	2020	G (resistant)	A
CP073491.2	Pallidum	Nichols	Japan368i	Lieberman_2021	10.1371/journal.pntd.0010063	-	Japan	Asia	2020	G (resistant)	A
CP073490.2	Pallidum	SS14	MD06B	Lieberman_2021	10.1371/journal.pntd.0010063	-	USA	Americas	2002	A	A
CP073489.2	Pallidum	SS14	MD09B	Lieberman_2021	10.1371/journal.pntd.0010063	-	USA	Americas	1998	A	A
CP073488.2	Pallidum	SS14	MD16x	Lieberman_2021	10.1371/journal.pntd.0010063	-	USA	Americas	1998	G (resistant)	A
CP073487.1	Pallidum	SS14	MD18Be	Lieberman_2021	10.1371/journal.pntd.0010063	-	USA	Americas	1998	A	A
CP073486.2	Pallidum	SS14	MD20B	Lieberman_2021	10.1371/journal.pntd.0010063	-	USA	Americas	1998	A	A
CP073485.1	Pallidum	SS14	MD22xe	Lieberman_2021	10.1371/journal.pntd.0010063	-	USA	Americas	1999	A	A
CP073484.1	Pallidum	SS14	MD24xe	Lieberman_2021	10.1371/journal.pntd.0010063	-	USA	Americas	1999	A	A
CP073483.1	Pallidum	SS14	MD25x	Lieberman_2021	10.1371/journal.pntd.0010063	-	USA	Americas	1999	A	A
CP073482.2	Pallidum	SS14	MD26x	Lieberman_2021	10.1371/journal.pntd.0010063	-	USA	Americas	1999	A	A
CP073481.2	Pallidum	SS14	MD507x	Lieberman_2021	10.1371/journal.pntd.0010063	-	USA	Americas	1998	A	A
CP073480.2	Pallidum	SS14	MD51x	Lieberman_2021	10.1371/journal.pntd.0010063	-	USA	Americas	2000	A	A
CP073479.2	Pallidum	SS14	MD521B	Lieberman_2021	10.1371/journal.pntd.0010063	-	USA	Americas	2001	A	A
CP073478.1	Pallidum	SS14	MD530xe	Lieberman_2021	10.1371/journal.pntd.0010063	-	USA	Americas	2000	A	A
CP073477.2	Pallidum	SS14	MD536x	Lieberman_2021	10.1371/journal.pntd.0010063	-	USA	Americas	2001	A	A
CP073476.2	Pallidum	SS14	MD57x	Lieberman_2021	10.1371/journal.pntd.0010063	-	USA	Americas	2000	A	A
CP073475.1	Pallidum	SS14	Peru213041xe	Lieberman_2021	10.1371/journal.pntd.0010063	-	Peru	Americas	2018	A	A
CP073474.2	Pallidum	SS14	Peru213161xe	Lieberman_2021	10.1371/journal.pntd.0010063	-	Peru	Americas	2018	A	A
CP073473.2	Pallidum	SS14	Peru214361x	Lieberman_2021	10.1371/journal.pntd.0010063	-	Peru	Americas	2018	G (resistant)	A
CP073472.2	Pallidum	SS14	Peru214601x	Lieberman_2021	10.1371/journal.pntd.0010063	-	Peru	Americas	2018	G (resistant)	A
CP073471.2	Pallidum	SS14	PeruB20010x	Lieberman_2021	10.1371/journal.pntd.0010063	-	Peru	Americas	2019	G (resistant)	A
CP073470.2	Pallidum	SS14	PeruC10010x	Lieberman_2021	10.1371/journal.pntd.0010063	-	Peru	Americas	2019	G (resistant)	A
CP073469.2	Pallidum	SS14	PeruC10050xe	Lieberman_2021	10.1371/journal.pntd.0010063	-	Peru	Americas	2019	G (resistant)	A
CP073468.2	Pallidum	SS14	PeruC40020xe	Lieberman_2021	10.1371/journal.pntd.0010063	-	Peru	Americas	2019	G (resistant)	A
CP073467.2	Pallidum	SS14	PeruC40040x	Lieberman_2021	10.1371/journal.pntd.0010063	-	Peru	Americas	2019	G (resistant)	A
CP073466.1	Pertenue	non-TPA	Tube7Lihire	Lieberman_2021	10.1371/journal.pntd.0010063	-	Papua New Guinea	Australia & Pacific Islands	2015	A	A
CP073465.2	Pallidum	Nichols	UAB12xi	Lieberman_2021	10.1371/journal.pntd.0010063	-	Madagascar	Africa	2000	A	A
CP073464.1	Pallidum	Nichols	UAB160xe	Lieberman_2021	10.1371/journal.pntd.0010063	-	Madagascar	Africa	2001	A	A
CP073463.2	Pallidum	Nichols	UAB162xi	Lieberman_2021	10.1371/journal.pntd.0010063	-	Madagascar	Africa	2002	A	A
CP073462.1	Pallidum	Nichols	UAB164xei	Lieberman_2021	10.1371/journal.pntd.0010063	-	Madagascar	Africa	2002	A	A
CP073461.1	Pallidum	Nichols	UAB165xi	Lieberman_2021	10.1371/journal.pntd.0010063	-	Madagascar	Africa	2002	A	A
CP073460.1	Pallidum	Nichols	UAB166xe	Lieberman_2021	10.1371/journal.pntd.0010063	-	Madagascar	Africa	2002	A	A
CP073459.1	Pallidum	Nichols	UAB167xei	Lieberman_2021	10.1371/journal.pntd.0010063	-	Madagascar	Africa	2002	A	A
CP073458.2	Pallidum	Nichols	UAB16xi	Lieberman_2021	10.1371/journal.pntd.0010063	-	Madagascar	Africa	2000	A	A
CP073457.2	Pallidum	Nichols	UAB178ei	Lieberman_2021	10.1371/journal.pntd.0010063	-	Madagascar	Africa	2002	A	A
CP073456.1	Pallidum	Nichols	UAB17x	Lieberman_2021	10.1371/journal.pntd.0010063	-	Madagascar	Africa	2000	A	A
CP073455.2	Pallidum	Nichols	UAB191xei	Lieberman_2021	10.1371/journal.pntd.0010063	-	Madagascar	Africa	2002	A	A
CP073454.2	Pallidum	Nichols	UAB193i	Lieberman_2021	10.1371/journal.pntd.0010063	-	Madagascar	Africa	2002	A	A
CP073453.2	Pallidum	Nichols	UAB194xi	Lieberman_2021	10.1371/journal.pntd.0010063	-	Madagascar	Africa	2002	A	A
CP073452.2	Pallidum	Nichols	UAB195xi	Lieberman_2021	10.1371/journal.pntd.0010063	-	Madagascar	Africa	2002	A	A
CP073451.2	Pallidum	Nichols	UAB197i	Lieberman_2021	10.1371/journal.pntd.0010063	-	Madagascar	Africa	2002	A	A
CP073450.2	Pallidum	Nichols	UAB202xi	Lieberman_2021	10.1371/journal.pntd.0010063	-	Madagascar	Africa	2002	A	A
CP073449.2	Pallidum	Nichols	UAB203i	Lieberman_2021	10.1371/journal.pntd.0010063	-	Madagascar	Africa	2002	A	A
CP073448.1	Pallidum	Nichols	UAB204xe	Lieberman_2021	10.1371/journal.pntd.0010063	-	Madagascar	Africa	2002	A	A
CP073447.1	Pallidum	Nichols	UAB211i	Lieberman_2021	10.1371/journal.pntd.0010063	-	Madagascar	Africa	2002	A	A
CP073446.1	Pallidum	Nichols	UAB216i	Lieberman_2021	10.1371/journal.pntd.0010063	-	Madagascar	Africa	2003	A	A
CP073445.1	Pallidum	Nichols	UAB218i	Lieberman_2021	10.1371/journal.pntd.0010063	-	Madagascar	Africa	2003	A	A
CP073444.1	Pallidum	Nichols	UAB229xe	Lieberman_2021	10.1371/journal.pntd.0010063	-	Madagascar	Africa	2003	A	A
CP073443.2	Pallidum	Nichols	UAB231i	Lieberman_2021	10.1371/journal.pntd.0010063	-	Madagascar	Africa	2003	A	A
CP073442.2	Pallidum	Nichols	UAB236i	Lieberman_2021	10.1371/journal.pntd.0010063	-	Madagascar	Africa	2003	A	A
CP073441.1	Pallidum	Nichols	UAB237	Lieberman_2021	10.1371/journal.pntd.0010063	-	Madagascar	Africa	2003	A	A
CP073440.2	Pallidum	Nichols	UAB263xi	Lieberman_2021	10.1371/journal.pntd.0010063	-	Madagascar	Africa	2003	A	A
CP073439.1	Pallidum	Nichols	UAB266i	Lieberman_2021	10.1371/journal.pntd.0010063	-	Madagascar	Africa	2003	A	A
CP073438.2	Pallidum	Nichols	UAB267i	Lieberman_2021	10.1371/journal.pntd.0010063	-	Madagascar	Africa	2003	A	A
CP073437.2	Pallidum	Nichols	UAB268xi	Lieberman_2021	10.1371/journal.pntd.0010063	-	Madagascar	Africa	2003	A	A
CP073436.2	Pallidum	Nichols	UAB275i	Lieberman_2021	10.1371/journal.pntd.0010063	-	Madagascar	Africa	2003	A	A
CP073435.2	Pallidum	Nichols	UAB276i	Lieberman_2021	10.1371/journal.pntd.0010063	-	Madagascar	Africa	2003	A	G (resistant)
CP073434.2	Pallidum	Nichols	UAB278i	Lieberman_2021	10.1371/journal.pntd.0010063	-	Madagascar	Africa	2003	A	A
CP073433.2	Pallidum	Nichols	UAB28xi	Lieberman_2021	10.1371/journal.pntd.0010063	-	Madagascar	Africa	2000	A	A
CP073432.1	Pallidum	Nichols	UAB38xi	Lieberman_2021	10.1371/journal.pntd.0010063	-	Madagascar	Africa	2000	A	A
CP073431.2	Pallidum	Nichols	UAB40xi	Lieberman_2021	10.1371/journal.pntd.0010063	-	Madagascar	Africa	2000	A	A
CP073430.2	Pallidum	Nichols	UAB44xi	Lieberman_2021	10.1371/journal.pntd.0010063	-	Madagascar	Africa	2000	A	A
CP073429.1	Pallidum	Nichols	UAB46xei	Lieberman_2021	10.1371/journal.pntd.0010063	-	Madagascar	Africa	2000	A	A
CP073428.2	Pallidum	Nichols	UAB49xi	Lieberman_2021	10.1371/journal.pntd.0010063	-	Madagascar	Africa	2000	A	A
CP073427.1	Pallidum	Nichols	UAB501	Lieberman_2021	10.1371/journal.pntd.0010063	-	Madagascar	Africa	2003	A	A
CP073426.2	Pallidum	Nichols	UAB503i	Lieberman_2021	10.1371/journal.pntd.0010063	-	Madagascar	Africa	2006	A	A
CP073425.2	Pallidum	Nichols	UAB504xi	Lieberman_2021	10.1371/journal.pntd.0010063	-	Madagascar	Africa	2006	A	A
CP073424.2	Pallidum	Nichols	UAB505ei	Lieberman_2021	10.1371/journal.pntd.0010063	-	Madagascar	Africa	2006	A	A
CP073423.2	Pallidum	Nichols	UAB507ei	Lieberman_2021	10.1371/journal.pntd.0010063	-	Madagascar	Africa	2006	A	A
CP073422.1	Pallidum	Nichols	UAB508	Lieberman_2021	10.1371/journal.pntd.0010063	-	Madagascar	Africa	2006	A	A
CP073421.2	Pallidum	Nichols	UAB509ei	Lieberman_2021	10.1371/journal.pntd.0010063	-	Madagascar	Africa	2006	A	A
CP073420.2	Pallidum	Nichols	UAB510i	Lieberman_2021	10.1371/journal.pntd.0010063	-	Madagascar	Africa	2006	A	A
CP073419.1	Pallidum	Nichols	UAB511xi	Lieberman_2021	10.1371/journal.pntd.0010063	-	Madagascar	Africa	2006	A	A
CP073418.2	Pallidum	Nichols	UAB512x	Lieberman_2021	10.1371/journal.pntd.0010063	-	Madagascar	Africa	2006	A	A
CP073417.2	Pallidum	Nichols	UAB515xi	Lieberman_2021	10.1371/journal.pntd.0010063	-	Madagascar	Africa	2006	A	A
CP073416.1	Pallidum	Nichols	UAB516xi	Lieberman_2021	10.1371/journal.pntd.0010063	-	Madagascar	Africa	2006	A	A
CP073415.2	Pallidum	Nichols	UAB521xi	Lieberman_2021	10.1371/journal.pntd.0010063	-	Madagascar	Africa	2006	A	A
CP073414.2	Pallidum	SS14	UAB522x	Lieberman_2021	10.1371/journal.pntd.0010063	-	Madagascar	Africa	2006	G (resistant)	A
CP073413.2	Pallidum	Nichols	UAB523x	Lieberman_2021	10.1371/journal.pntd.0010063	-	Madagascar	Africa	2006	A	A
CP073412.2	Pallidum	Nichols	UAB525xe	Lieberman_2021	10.1371/journal.pntd.0010063	-	Madagascar	Africa	2006	A	A
CP073411.2	Pallidum	Nichols	UAB526xi	Lieberman_2021	10.1371/journal.pntd.0010063	-	Madagascar	Africa	2006	A	A
CP073410.2	Pallidum	Nichols	UAB528ei	Lieberman_2021	10.1371/journal.pntd.0010063	-	Madagascar	Africa	2006	A	A
CP073409.2	Pallidum	Nichols	UAB529i	Lieberman_2021	10.1371/journal.pntd.0010063	-	Madagascar	Africa	2006	A	A
CP073408.2	Pallidum	Nichols	UAB52xi	Lieberman_2021	10.1371/journal.pntd.0010063	-	Madagascar	Africa	2001	A	A
CP073407.2	Pallidum	Nichols	UAB530i	Lieberman_2021	10.1371/journal.pntd.0010063	-	Madagascar	Africa	2006	A	A
CP073406.2	Pallidum	Nichols	UAB531i	Lieberman_2021	10.1371/journal.pntd.0010063	-	Madagascar	Africa	2006	A	A
CP073405.2	Pallidum	Nichols	UAB532xi	Lieberman_2021	10.1371/journal.pntd.0010063	-	Madagascar	Africa	2006	A	A
CP073404.2	Pallidum	Nichols	UAB533i	Lieberman_2021	10.1371/journal.pntd.0010063	-	Madagascar	Africa	2006	A	A
CP073403.2	Pallidum	Nichols	UAB534xi	Lieberman_2021	10.1371/journal.pntd.0010063	-	Madagascar	Africa	2006	A	A
CP073402.2	Pallidum	Nichols	UAB535i	Lieberman_2021	10.1371/journal.pntd.0010063	-	Madagascar	Africa	2006	A	A
CP073401.2	Pallidum	Nichols	UAB538xi	Lieberman_2021	10.1371/journal.pntd.0010063	-	Madagascar	Africa	2007	A	A
CP073400.1	Pallidum	Nichols	UAB545ei	Lieberman_2021	10.1371/journal.pntd.0010063	-	Madagascar	Africa	2006	A	A
CP073399.2	Pallidum	Nichols	UAB546i	Lieberman_2021	10.1371/journal.pntd.0010063	-	Madagascar	Africa	2007	A	A
CP073398.1	Pallidum	Nichols	UAB547xei	Lieberman_2021	10.1371/journal.pntd.0010063	-	Madagascar	Africa	2007	A	A
CP073397.2	Pallidum	Nichols	UAB549xe	Lieberman_2021	10.1371/journal.pntd.0010063	-	Madagascar	Africa	2007	A	A
CP073396.2	Pallidum	Nichols	UAB54xi	Lieberman_2021	10.1371/journal.pntd.0010063	-	Madagascar	Africa	2001	A	A
CP073395.1	Pallidum	Nichols	UAB551xi	Lieberman_2021	10.1371/journal.pntd.0010063	-	Madagascar	Africa	2007	A	A
CP073394.1	Pallidum	Nichols	UAB552x	Lieberman_2021	10.1371/journal.pntd.0010063	-	Madagascar	Africa	2007	A	A
CP073393.1	Pallidum	Nichols	UAB553xei	Lieberman_2021	10.1371/journal.pntd.0010063	-	Madagascar	Africa	2007	A	A
CP073392.1	Pallidum	Nichols	UAB554xi	Lieberman_2021	10.1371/journal.pntd.0010063	-	Madagascar	Africa	2007	A	A
CP073391.1	Pallidum	Nichols	UAB60i	Lieberman_2021	10.1371/journal.pntd.0010063	-	Madagascar	Africa	2001	A	A
CP073390.2	Pallidum	Nichols	UAB61xei	Lieberman_2021	10.1371/journal.pntd.0010063	-	Madagascar	Africa	2001	A	A
CP073389.2	Pallidum	Nichols	UAB62i	Lieberman_2021	10.1371/journal.pntd.0010063	-	Madagascar	Africa	2001	A	A
CP073388.2	Pallidum	Nichols	UAB67xi	Lieberman_2021	10.1371/journal.pntd.0010063	-	Madagascar	Africa	2001	A	A
CP073387.2	Pallidum	Nichols	UAB69i	Lieberman_2021	10.1371/journal.pntd.0010063	-	Madagascar	Africa	2001	A	A
CP073386.2	Pallidum	Nichols	UAB6xi	Lieberman_2021	10.1371/journal.pntd.0010063	-	Madagascar	Africa	2001	A	A
CP073385.2	Pallidum	Nichols	UAB71i	Lieberman_2021	10.1371/journal.pntd.0010063	-	Madagascar	Africa	2001	A	A
CP073384.1	Pallidum	Nichols	UAB75	Lieberman_2021	10.1371/journal.pntd.0010063	-	Madagascar	Africa	2001	A	A
CP073383.2	Pallidum	Nichols	UAB76xei	Lieberman_2021	10.1371/journal.pntd.0010063	-	Madagascar	Africa	2001	A	A
CP073382.2	Pallidum	Nichols	UAB81xi	Lieberman_2021	10.1371/journal.pntd.0010063	-	Madagascar	Africa	2001	A	A
CP073381.2	Pallidum	Nichols	UAB89xi	Lieberman_2021	10.1371/journal.pntd.0010063	-	Madagascar	Africa	2001	A	A
